# Supplementary material for: cmv1-Mediated Resistance to CMV in Melon Can Be Overcome by Mixed Infections with Potyviruses
Source: Viruses. 2023 Aug 23;15(9):1792. doi: 10.3390/v15091792 (PMC10535032; doi:10.3390/v15091792)
Supplement: Supplementary file 1 [file viruses-15-01792-s001.zip]

Archive with 1 entries (1 files):
- viruses-2538933-supplementary.xlsx
