# Supplementary material for: cmv1-Mediated Resistance to CMV in Melon Can Be Overcome by Mixed Infections with Potyviruses
Source: Viruses. 2023 Aug 23;15(9):1792. doi: 10.3390/v15091792 (PMC10535032; doi:10.3390/v15091792)
Supplement: Supplementary file 1 [file viruses-15-01792-s001.zip › viruses-2538933-supplementary.xlsx]

## Sheet: Sheet1
Melon		Virus inoculation	#Planta	CMV viral titerb	Visual scorec
genotype
NIL SC-SC12-1-99	EXP 1	CMV-LS	1	38500	0
			2	28200	0
			9	149000	0
			13	36100	0
		CMV-LS + ZYMV	23	1090	2
			25	41800	2
			28	138000	2
			29	246000000	3
		MOCK	10	2180	0
			16	1400	0
	EXP 2	CMV-LS	14	1520	0
			19	403	0
			21	95600	0
		CMV-LS + ZYMV	5	759	1
			9	612000	2
			11	20400	2
PS	EXP 1	CMV-LS	23	11800000	2
			25	17100000	2
			30	58600000	2
		CMV-LS + ZYMV	20	440000000	3
			28	385000000	3
		MOCK	26	7080	0
			9	5550	0
	EXP2	CMV-LS	14	48200000	2
			15	55600000	2
			16	125000000	2
			17	88500000	2
		CMV-LS + ZYMV	4	223000000	3
			10	252000000	3
			11	363000000	3
SC	EXP1	CMV-LS	3	4760	0
			5	12400	0
			6	18200	0
		CMV-LS+ZYMV	12	66100	0
			17	262000	0
			18	78000	0
		MOCK	16	5560	0
			1	9010	0
	EXP2	CMV-LS	15	434	0
			18	16400	0
		CMV-LS+ZYMV	4	34800	0
			6	4770	0
			8	6340	0

## Sheet: Sheet2
Melon	Treatment	#Planta	CMV viral titerb	Visual scorec
genotype
NIL SC-SC12-1-99	MOCK	M1	2180	0		M1
		M2	1400	0		M2
	CMV-LS	C1	38500	0		C1
		C2	28200	0		C2
		C3	149000	0		C3
		C4	36100	0		C4
		C5	1520	0		C11
		C6	403	0		C12
		C7	95600	0		C13
	CMV-LS + ZYMV	CZ1	1090	2		CZ1
		CZ2	41800	2		CZ2
		CZ3	138000	2		CZ3
		CZ4	246000000	3		CZ4
		CZ5	759	1		CZ10
		CZ6	612000	2		CZ11
		CZ7	20400	2		CZ12
PS	MOCK	M3	7080	0		M3
		M4	5550	0		M4
	CMV-LS	C8	11800000	2		C5
		C9	17100000	2		C6
		C10	58600000	2		C7
		C11	48200000	2		C14
		C12	55600000	2		C15
		C13	125000000	2		C16
		C14	88500000	2		C17
	CMV-LS + ZYMV	CZ8	440000000	3		CZ5
		CZ9	385000000	3		CZ6
		CZ10	223000000	3		CZ13
		CZ11	252000000	3		CZ14
		CZ12	363000000	3		CZ15
SC	MOCK	M5	5560	0		M5
		M6	9010	0		M6
	CMV-LS	C15	4760	0		C8
		C16	12400	0		C9
		C17	18200	0		C10
		C18	434	0		C18
		C19	16400	0		C19
	CMV-LS+ZYMV	CZ13	66100	0		CZ7
		CZ14	262000	0		CZ8
		CZ15	78000	0		CZ9
		CZ16	34800	0		CZ16
		CZ17	4770	0		CZ17
		CZ18	6340	0		CZ18
a Number of the analyzed plant from representative selected plants of two independent experiments.
b Viral titer: viral copy number/ng of total RNA of each plant.
c Visual score: 0, no symptoms; 1, mild mosaic symptoms; 2, mosaic symptoms in all leaves; 3, strong mosaic symptoms with curled leaves.

## Sheet: Sheet3
Melon	Treatment	Planta	CMV viral titerb	Visual scorec
genotype
NIL SC-SC12-1-99	MOCK	M1	2180	0
		M2	1400	0
		M3	1920	0
		M4	5310	0
	CMV-LS	C1	38500	0
		C2	28200	0
		C3	149000	0
		C4	36100	0
		C11	1520	0
		C12	403	0
		C13	95600	0
	CMV-LS + ZYMV	CZ1	1090	2
		CZ2	41800	2
		CZ3	138000	2
		CZ4	246000000	3
		CZ10	759	1
		CZ11	612000	2
		CZ12	20400	2
PS	MOCK	M5	7080	0
		M6	5550	0
		M7	5510	0
		M8	26700	0
	CMV-LS	C5	11800000	2
		C6	17100000	2
		C7	58600000	2
		C14	48200000	2
		C15	55600000	2
		C16	125000000	2
		C17	88500000	2
	CMV-LS + ZYMV	CZ5	440000000	3
		CZ6	385000000	3
		CZ13	223000000	3
		CZ14	252000000	3
		CZ15	363000000	3
SC	MOCK	M9	5560	0
		M10	9010	0
		M11	3080	0
	CMV-LS	C8	4760	0
		C9	12400	0
		C10	18200	0
		C18	434	0
		C19	16400	0
	CMV-LS+ZYMV	CZ7	66100	0
		CZ8	262000	0
		CZ9	78000	0
		CZ16	34800	0
		CZ17	4770	0
		CZ18	6340	0
a Code and number of the analyzed plant from representative selected plants of two independent experiments;
M, mock; C, inoculated with CMV-LS; CZ, inoculated with CMV-LS+ZYMV;
Experiment 1 corresponds to plants inoculated with CMV-LS up to number 10, and with CMV-LS+ZMYV up to number 9. The rest belong to Experiment 2.
b Viral titer: viral copy number/ng of total RNA of each plant.
c Visual score: 0, no symptoms; 1, mild mosaic symptoms; 2, mosaic symptoms in all leaves; 3, strong mosaic symptoms with curled leaves.
